# Supplementary material for: Pain during exacerbation of chronic obstructive pulmonary disease: A prospective cohort study
Source: PLoS One. 2019 May 24;14(5):e0217370. doi: 10.1371/journal.pone.0217370 (PMC6534306; doi:10.1371/journal.pone.0217370)
Supplement: S1 Dictionary — (CSV) [file pone.0217370.s001.csv]

Variable	Details	code/ unit
num_inclusion	inclusion number
age	age	value (years)
sex	sex	men=0 ; women=1
BMI	Body Mass index	value
NRS	Numeric pain rating scale	0 to 10
Asthma	(history of) Asthma	yes=1 ; no=0
CI	(history of) Cardiac insufficiency	yes=1 ; no=0
Hypertension	(history of) Hypertension	yes=1 ; no=0
Renal_Insuficiency	(history of) Renal Insuficiency	yes=1 ; no=0
smoking_status	smoking_status	current=1 ; former=2
GOLD_stage	GOLD stage	1 to 4
nb_exacerb	COPD exacerbation(s) in the previous year	none:0 ; one:1 ; 2: 2 or more
hospit_exacerb	Admission(s) folowing COPD exacerbation in the previous year	none:0 ; one:1 ; 2: 2 or more
ttt_Beta2	(current) beta2 agonit treatment	yes=1 ; no=0
ttt_agonist	(current)	yes=1 ; no=0
ttt_NSAI	(current) Non stero�d anti inflammatory treatment	yes=1 ; no=0
NIV_home	(current) Non invasive ventilation /homecare	yes=1 ; no=0
O2_home	Long term oxygen at home	yes=1 ; no=0
painkiller_pre_adm	Recieved analgesic treatment before ED entrance	yes=1 ; no=0
other_analgesics_preadm	Other analgesics taken before ED entrance	yes=1 ; no=0
Acetaminophen	Recieved paracetamol before ED entrance	yes=1 ; no=0
Systolic_AP	Systolic arterial pressure at ED entrance	value (mmHg)
diastolic_AP	Diastolic arterial pressure at ED entrance	value (mmHg)
CF	Heart rate at ED entrance	value (beats per min)
SpO2	Oxygen saturation at ED entrance	Value (%)
RR	Respiratory rate at ED entrance	Value (/min)
temp	Temperature at ED entrance	value (�C)
GCS	Glasgow coma scale at ED entrance	Value (scale)
O2	Oxygen therapy at ED entrance	yes=1 ; no=0
NIV	Non invasive ventilation during ED visit	yes=1 ; no=0
Intubation	Intubation during ED visit	yes=1 ; no=0
Nebulization	Aerosol therapy during ED visit	yes=1 ; no=0
Ipratropium	Aerosol therapy with ipratropium during ED visit	yes=1 ; no=0
Salbutamol	Aerosol therapy with salbutamol during ED visit	yes=1 ; no=0
Steroid_AI	Corticoids treatment during ED visit	yes=1 ; no=0
Antibiotherapy	Antibiotics treatment during ED visit	yes=1 ; no=0
painkiller	Recieved any analgesic treatment during ED visit	yes=1 ; no=0
Acetaminophen	Paracetamol treatment during ED visit	yes=1 ; no=0
Tramadol	Tramadol treatment during ED Visit	yes=1 ; no=0
Other_analgesics	Other analgesics given in the ED	yes=1 ; no=0
Ketoprofen	Ketoprofen treatment during ED visit	yes=1 ; no=0
Furosemide	Furosemide treatment during ED visit	yes=1 ; no=0
arterial_blood_gases	ABG performed during ED visit	yes=1 ; no=0
PaO2	PaO2 on first ABG in the ED	value (KPa)
PaCO2	PaCO2 on first ABG in the ED	value (KPa)
HCO3	HCO3- on first ABG in the ED	value (mmol/L)
pH	pH on first ABG in teh ED	value
base_excess	Base excess on first ABG in the ED	value
lactates	Lactates on first ABG in the ED	value (mmol/L)
TOTAL sensory D0	Result of the sensory part of the McGill questionnaire	value
TOTAL affective D0	Result of the affective part of the McGill questionnaire	value
SFMPQ_B0	Result of the SFMPQ_B	value
SFMPQ_C0	Result of the SFMPQ_C	value
TOTAL SFMPQ0	Total result SFMPQ	value
TOTAL BPI D0	Total BPI	value
TOTAL StG D0	Total Saint Georges Questionnaire	value
BORG D0	Total Borg scale	value
TOTAL anxi�tY D0	Anxiety score in the HADS	value
TOTAL depression D0	Depression score of the HADS	value
discharge	mode of discharge after ED	1: home; 2= hospitalization
lenth_hospit	lenght of hospitalization	value (days)
admission_ICU	Admission to ICU	yes=1 ; no=0
lenth_ICU	lenght of hospitalization in the ICU	value (days)
death	death during hospitalization	yes=1 ; no=0
Paracetamol D30	Paracetamol in the last 24h before evaluation	yes=1 ; no=0
Tramadol D30	Tramadol in the last 24h before evaluation	yes=1 ; no=0
Other-analgesic	Other analgesic treatments in the last 24h before evaluation	yes=1 ; no=0
TOTAL sensory D30	Result of the sensory part of the McGill questionnaire	value
TOTAL affective D30	Result of the affective part of the McGill questionnaire	value
SFMPQ_B D30	Result of the SFMPQ_B	value
SFMPQ_C D30	Result of the SFMPQ_C	value
TOTAL SFMPQ D30	Total result SFMPQ	value
TOTAL BPI D30	Total BPI	value
TOTAL StG D30	Total Saint Georges Questionnaire	value
BORG D30	Total Borg scale	value
TOTAL anxiety D30	Anxiety score in the HADS	value
TOTAL depression D30	Depression score of the HADS	value
