# Supplementary material for: Pain during exacerbation of chronic obstructive pulmonary disease: A prospective cohort study
Source: PLoS One. 2019 May 24;14(5):e0217370. doi: 10.1371/journal.pone.0217370 (PMC6534306; doi:10.1371/journal.pone.0217370)
Supplement: S1 Table — The dataset includes: participant characteristics and history; exacerbations characteristics; questionnaire results at inclusion and during the stable phase. (CSV) [file pone.0217370.s002.csv]

num_inclusion	age	sex	BMI	NRS	Asthma	CI	Hypertension	Renal_Insuficiency	smoking_status	GOLD_stage	nb_exacerb	hospit_exacerb	ttt_Beta2	ttt_agonist	ttt_NSAI	NIV_home	O2_home	painkiller_pre_adm	Acetaminophen	other_analgesics_preadm	Systolic_AP	diastolic_AP	HR	SpO2	RR	Temp	GCS	O2	NIV	intubation	Nebulization	Ipratropium	Salbutamol	Steroid_AI	Antibiotherapy	painkiller	Acetaminophen	Tramadol	Ketoprofen	other_analgesics	Furosemide	arterial_blood_gases	PaO2	PaCO2	HCO3	pH	base_excess	lactates	TOTAL sensory D0
1	87,00	1,00	41,40	0,00	0,00	0,00	1,00	0,00	2,00	4,00	1,00	0,00	1,00	0,00	1,00	1,00	1,00	0,00	0,00	0,00	146,00	89,00	83,00	92,00		36,50	15,00	1,00	0,00	0,00	1,00	1,00	1,00	0,00	0,00	1,00	1,00	0,00	0,00	0,00	0,00	1,00	11,02	6,44	34,30	7,47	9,20	1,10	3,00
2	70,00	1,00	18,70	4,00	0,00	0,00	1,00	0,00	1,00	2,00	0,00	0,00	1,00	1,00	1,00	0,00	1,00	1,00	1,00	0,00	144,00	68,00	103,00	97,00		37,60	15,00	1,00	1,00	0,00	1,00	1,00	1,00	1,00	1,00	0,00	0,00	0,00	0,00	0,00	0,00	1,00	7,58	7,05	28,20	7,35	1,60		12,00
3	75,00	1,00	21,60	0,00	0,00	1,00	1,00	0,00	2,00	3,00	1,00	0,00	1,00	0,00	0,00	0,00	1,00	1,00	1,00	0,00	145,00	72,00	102,00	94,00	20,00	36,00	15,00	1,00	0,00	0,00	1,00	1,00	1,00	1,00	0,00	0,00	0,00	0,00	0,00	0,00	0,00	1,00	9,50	4,52	24,60	7,48	1,70	1,00	0,00
4	57,00	1,00	19,40	0,00	1,00	0,00	0,00	0,00	2,00	3,00	0,00	0,00	1,00	1,00	1,00	0,00	1,00	0,00	0,00	0,00	152,00	110,00	116,00	93,00		38,00	15,00	1,00	0,00	0,00	1,00	1,00	1,00	1,00	1,00	1,00	1,00	0,00	0,00	0,00	0,00	1,00	11,82	5,03	24,00	7,42	0,00	1,30	0,00
5	89,00	1,00	23,50	0,00	0,00	1,00	1,00	1,00	2,00	2,00	0,00	0,00	1,00	1,00	1,00	0,00	0,00	0,00	0,00	0,00	187,00	84,00	85,00	97,00		37,00	15,00	1,00	0,00	0,00	0,00	0,00	0,00	0,00	0,00	0,00	0,00	0,00	0,00	0,00	0,00	1,00	9,24	3,81	22,50	7,51	0,50	1,20	21,00
6	72,00	1,00	38,30	0,00	0,00	0,00	1,00	0,00	2,00	2,00	2,00	0,00	1,00	1,00	1,00	0,00	0,00	0,00	0,00	0,00	175,00	89,00	91,00	87,00		38,00	15,00	1,00	0,00	0,00	1,00	1,00	1,00	1,00	1,00	0,00	0,00	0,00	0,00	0,00	1,00	1,00	12,41	5,54	24,40	7,39	-0,60	2,40	0,00
8	69,00	1,00	24,20	0,00	0,00	0,00	0,00	0,00	2,00	2,00	2,00	0,00	1,00	0,00	1,00	0,00	0,00	0,00	0,00	0,00	129,00	75,00	97,00	89,00	34,00	37,40	15,00	1,00	0,00	0,00	1,00	1,00	1,00	1,00	1,00	1,00	1,00	0,00	0,00	0,00	0,00	1,00	7,94	3,95	22,80	7,51	0,70	3,30	15,00
9	90,00	1,00	22,30	0,00	0,00	1,00	0,00	0,00	2,00	2,00	2,00	1,00	1,00	0,00	0,00	0,00	0,00	0,00	0,00	0,00	154,00	72,00	88,00	96,00	20,00	36,60	15,00	1,00	0,00	0,00	1,00	1,00	1,00	0,00	0,00	0,00	0,00	0,00	0,00	0,00	1,00	1,00	11,21	4,91	24,20	7,44	0,30		9,00
11	67,00	1,00	13,30	3,00	0,00	0,00	0,00	0,00	2,00	4,00	2,00	1,00	1,00	1,00	0,00	0,00	1,00	0,00	0,00	0,00	148,00	76,00	87,00	94,00	12,00	37,10	15,00	1,00	1,00	0,00	1,00	1,00	1,00	1,00	0,00	0,00	0,00	0,00	0,00	0,00	0,00	1,00	6,05	11,60	48,60	7,37	18,90	0,80	15,00
12	80,00	1,00	33,20	0,00	0,00	0,00	1,00	0,00	2,00	3,00	1,00	1,00	1,00	0,00	1,00	1,00	0,00	0,00	0,00	0,00	209,00	84,00	104,00	98,00		37,40	15,00	1,00	0,00	0,00	1,00	1,00	1,00	0,00	0,00	0,00	0,00	0,00	0,00	0,00	0,00	1,00	6,57	5,85	27,00	7,41	1,80	2,20	8,00
13	79,00	1,00	30,10	2,00	0,00	0,00	0,00	0,00	2,00	2,00	2,00	2,00	1,00	0,00	1,00	0,00	1,00	1,00	1,00	0,00	118,00	84,00	92,00	96,00	20,00	38,00	15,00	1,00	1,00	0,00	1,00	1,00	1,00	1,00	1,00	1,00	1,00	0,00	0,00	0,00	0,00	1,00	5,57	4,89	23,30	7,42	-0,70	1,50	4,00
14	67,00	1,00	26,40	9,00	0,00	0,00	1,00	0,00	2,00	4,00	2,00	2,00	1,00	1,00	1,00	0,00	1,00	1,00	1,00	0,00	162,00	106,00	110,00	95,00	19,00	36,90	15,00	1,00	1,00	0,00	1,00	1,00	1,00	1,00	0,00	1,00	1,00	1,00	1,00	0,00	0,00	1,00	10,67	5,84	29,30	7,44	4,60	2,30	24,00
15	66,00	1,00	20,30	0,00	0,00	0,00	0,00	0,00	2,00	2,00	2,00	1,00	1,00	1,00	0,00	0,00	1,00	0,00	0,00	0,00	108,00	66,00	117,00	94,00		37,80	15,00	1,00	1,00	0,00	1,00	1,00	1,00	1,00	1,00	0,00	0,00	0,00	0,00	0,00	0,00	1,00	7,89	4,14	21,50	7,46	-1,20	1,30	7,00
16	78,00	1,00	18,40	0,00	0,00	0,00	1,00	0,00	2,00	3,00	2,00	0,00	1,00	0,00	0,00	0,00	0,00	1,00	1,00	0,00	150,00	80,00	142,00	96,00			15,00	0,00	1,00	0,00	1,00	1,00	1,00	1,00	0,00	0,00	0,00	0,00	0,00	0,00	0,00	1,00	8,60	5,83	27,20	7,42	2,80	1,40	18,00
18	62,00	1,00	20,90	0,00	0,00	0,00	1,00	0,00	1,00	3,00	0,00	0,00	1,00	1,00	1,00	0,00	1,00	0,00	0,00	0,00	103,00	70,00	113,00	93,00		37,30	15,00	1,00	0,00	0,00	0,00	0,00	0,00	0,00	0,00	0,00	0,00	0,00	0,00	0,00	0,00	1,00	6,05	5,25	24,90	7,42	0,50	1,00	0,00
19	62,00	1,00	17,80	4,00	0,00	0,00	0,00	0,00	2,00	2,00	2,00	2,00	1,00	0,00	0,00	0,00	0,00	0,00	0,00	0,00	107,00	69,00	110,00	89,00		39,20	15,00	1,00	0,00	0,00	1,00	1,00	1,00	0,00	1,00	1,00	1,00	0,00	0,00	0,00	0,00	1,00	7,15	5,38	21,60	7,57	1,40	1,90	6,00
20	64,00	1,00	24,20	0,00	1,00	0,00	0,00	0,00	1,00	4,00	0,00	0,00	1,00	0,00	0,00	0,00	1,00	0,00	0,00	0,00	108,00	76,00	90,00	89,00		37,10	15,00	1,00	1,00	0,00	1,00	1,00	1,00	1,00	1,00	0,00	0,00	0,00	0,00	0,00	0,00	1,00	9,35	8,32	32,60	7,34	4,20	0,70	8,00
21	69,00	1,00	26,90	7,00	0,00	0,00	0,00	0,00	2,00	3,00	2,00	2,00	1,00	1,00	1,00	0,00	1,00	0,00	0,00	0,00	168,00	80,00	109,00	84,00		36,10	15,00	1,00	1,00	0,00	1,00	1,00	1,00	1,00	0,00	0,00	0,00	0,00	0,00	0,00	0,00	1,00	9,35	8,32	32,60	7,34	4,20	0,70	4,00
22	69,00	1,00	22,20	0,00	0,00	0,00	0,00	0,00	2,00	3,00	1,00	0,00	0,00	0,00	1,00	0,00	0,00	0,00	0,00	0,00	136,00	82,00	115,00	85,00		37,10	15,00	1,00	0,00	0,00	1,00	1,00	1,00	1,00	1,00	0,00	0,00	0,00	0,00	0,00	0,00	1,00	6,91	4,09	22,90	7,49	0,60	1,80	8,00
23	91,00	1,00	24,40	0,00	0,00	0,00	1,00	1,00	2,00	1,00	0,00	0,00	1,00	0,00	0,00	0,00	1,00	0,00	0,00	0,00	140,00	69,00	98,00	96,00		38,60	15,00	1,00	1,00	0,00	1,00	1,00	1,00	0,00	1,00	1,00	1,00	0,00	0,00	0,00	1,00	1,00	10,70	5,76	27,30	7,42	2,40		0,00
24	55,00	1,00	17,90	0,00	0,00	0,00	0,00	0,00	1,00	3,00	2,00	0,00	1,00	1,00	1,00	1,00	0,00	0,00	0,00	0,00	177,00	104,00	145,00	84,00	35,00	38,40	15,00	1,00	0,00	0,00	1,00	1,00	1,00	1,00	1,00	1,00	1,00	0,00	0,00	0,00	0,00	1,00	13,33	6,15	24,70	7,35	-1,30	1,60	3,00
25	73,00	1,00	30,10	0,00	0,00	0,00	0,00	0,00	1,00	3,00	2,00	2,00	1,00	0,00	1,00	0,00	1,00	0,00	0,00	0,00	138,00	81,00	121,00	93,00		36,80	15,00	0,00	0,00	0,00	1,00	1,00	1,00	1,00	0,00	0,00	0,00	0,00	0,00	0,00	0,00	1,00	10,45	5,23	25,30	7,43	1,00	2,10	0,00
28	55,00	0,00	16,65	0,00	1,00	0,00	0,00	0,00	2,00	3,00	1,00	1,00	1,00	0,00	1,00	0,00	0,00	0,00	0,00	0,00	107,00	77,00	105,00	92,00		37,20	15,00	0,00	0,00	0,00	1,00	1,00	1,00	0,00	1,00	0,00	0,00	0,00	0,00	0,00	0,00	0,00							21,00
29	87,00	0,00	28,34	0,00	1,00	0,00	0,00	0,00	2,00	3,00	0,00	0,00	1,00	0,00	1,00	0,00	1,00	1,00	1,00	0,00	150,00	75,00	91,00	88,00		37,10	15,00	1,00	1,00	0,00	1,00	1,00	1,00	1,00	1,00	0,00	0,00	0,00	0,00	0,00	0,00	1,00	7,60	7,50	31,30	7,36	4,30	1,20	9,00
30	72,00	0,00	29,38	0,00	0,00	0,00	1,00	0,00	2,00	3,00	1,00	0,00	0,00	1,00	0,00	0,00	0,00	1,00	1,00	0,00	143,00	74,00	74,00	92,00		38,10	15,00	1,00	0,00	0,00	1,00	1,00	1,00	0,00	1,00	1,00	1,00	0,00	0,00	0,00	0,00	1,00	8,11	4,63	23,80	7,46	0,50	0,90	15,00
31	55,00	1,00	17,44	5,00	1,00	0,00	0,00	0,00	1,00	3,00	2,00	1,00	1,00	1,00	0,00	0,00	1,00	0,00	0,00	0,00	122,00	90,00	108,00	91,00		35,80	15,00	1,00	0,00	0,00	1,00	0,00	1,00	0,00	0,00	0,00	0,00	0,00	0,00	0,00	0,00	1,00	8,16	6,29	31,20	7,44	5,90	1,00	21,00
32	83,00	0,00	32,63	10,00	0,00	0,00	1,00	0,00	2,00	4,00	0,00	0,00	1,00	1,00	1,00	0,00	1,00	0,00	0,00	0,00	174,00	85,00	75,00	89,00	36,00	36,00	15,00	1,00	0,00	0,00	1,00	0,00	1,00	1,00	1,00	0,00	0,00	0,00	0,00	0,00	0,00	1,00	10,08	6,43	30,10	7,41	4,60	1,10	15,00
35	52,00	0,00	27,47	4,00	0,00	0,00	1,00	0,00	1,00	2,00	1,00	1,00	1,00	0,00	0,00	0,00	0,00	0,00	0,00	0,00	145,00	85,00	120,00	90,00	36,00	38,50	15,00	1,00	0,00	0,00	1,00	1,00	1,00	0,00	1,00	1,00	1,00	0,00	0,00	0,00	0,00	1,00	9,44	4,56	22,60	7,44	-1,00	0,80	21,00
38	61,00	1,00	27,89	10,00	0,00	0,00	1,00	0,00	2,00	2,00	2,00	0,00	1,00	0,00	1,00	0,00	1,00	1,00	1,00	0,00	163,00	78,00	115,00	84,00		37,90	15,00	1,00	0,00	0,00	1,00	1,00	1,00	0,00	1,00	1,00	1,00	0,00	0,00	0,00	0,00	1,00	8,21	5,44	25,90	7,42	1,30	1,00	18,00
39	48,00	0,00	34,32	0,00	0,00	0,00	1,00	0,00	2,00	2,00	1,00	0,00	0,00	0,00	0,00	0,00	0,00	1,00	1,00	0,00	129,00	78,00	98,00	94,00	20,00	37,40	15,00	0,00	0,00	0,00	1,00	1,00	1,00	1,00	0,00	0,00	0,00	0,00	0,00	0,00	0,00	1,00	9,29	4,91	23,10	7,42	-0,90		9,00
40	82,00	0,00	26,78	0,00	0,00	0,00	0,00	0,00	2,00	3,00	2,00	0,00	1,00	1,00	1,00	1,00	0,00	1,00	1,00	0,00	142,00	84,00	111,00	94,00		36,50	15,00	0,00	0,00	0,00	1,00	1,00	1,00	1,00	0,00	0,00	0,00	0,00	0,00	0,00	0,00	1,00	10,61	4,37	23,60	7,48	0,90	1,00	12,00
41	58,00	1,00	17,07	0,00	0,00	0,00	0,00	0,00	2,00	3,00	1,00	1,00	1,00	1,00	0,00	0,00	0,00	1,00	1,00	0,00	153,00	73,00	124,00	99,00	28,00	39,60	15,00	0,00	0,00	0,00	1,00	1,00	1,00	1,00	0,00	1,00	1,00	0,00	0,00	0,00	0,00	1,00	8,92	5,30	27,00	7,45	2,90	1,00	24,00
42	66,00	0,00	17,31	0,00	0,00	0,00	0,00	0,00	2,00	4,00	1,00	1,00	1,00	0,00	0,00	0,00	1,00	1,00	1,00	0,00	175,00	125,00	98,00	93,00	22,00	36,30	15,00	1,00	0,00	0,00	1,00	1,00	1,00	1,00	1,00	1,00	0,00	0,00	0,00	0,00	0,00	1,00	8,84	8,67	35,40	7,35	7,60	1,00	27,00
43	50,00	1,00	18,38	0,00	0,00	0,00	0,00	0,00	1,00	2,00	2,00	1,00	1,00	0,00	0,00	0,00	0,00	0,00	0,00	0,00	131,00	61,00	112,00	96,00		36,80	15,00	0,00	0,00	0,00	1,00	1,00	1,00	1,00	0,00	0,00	0,00	0,00	0,00	0,00	0,00	1,00	6,75	5,06	22,00	7,38	-2,70		15,00
44	60,00	0,00	18,11	0,00	0,00	0,00	0,00	0,00	1,00	4,00	2,00	2,00	0,00	1,00	1,00	0,00	1,00	1,00	1,00	0,00	112,00	69,00	106,00	96,00		37,40	15,00	1,00	0,00	0,00	1,00	1,00	1,00	1,00	0,00	0,00	0,00	0,00	0,00	0,00	0,00	1,00	9,59	4,86	23,30	7,42	-0,70	12,00	15,00
46	64,00	1,00	16,44	0,00	1,00	0,00	0,00	0,00	1,00	3,00	2,00	0,00	1,00	0,00	0,00	0,00	0,00	1,00	1,00	0,00	169,00	90,00	132,00	91,00	32,00	36,70	15,00	0,00	0,00	0,00	1,00	1,00	1,00	0,00	0,00	0,00	0,00	0,00	0,00	0,00	0,00	1,00	11,16	6,08	29,90	7,43	4,80	1,20	21,00
47	78,00	0,00	27,10	2,00	0,00	1,00	0,00	0,00	2,00	2,00	0,00	0,00	0,00	1,00	1,00	0,00	0,00	1,00	1,00	0,00	150,00	67,00	86,00	97,00		37,30	15,00	0,00	0,00	0,00	0,00	0,00	1,00	0,00	0,00	0,00	0,00	0,00	0,00	0,00	0,00	1,00	8,49	4,56	26,30	7,49	2,30	1,10	12,00
48	75,00	0,00	21,15	1,00	0,00	0,00	0,00	0,00	2,00		0,00	0,00	1,00	0,00	0,00	0,00	0,00	1,00	1,00	0,00	105,00	52,00	78,00	98,00		36,80	15,00	0,00	0,00	0,00	1,00	1,00	1,00	0,00	0,00	0,00	0,00	0,00	0,00	0,00	0,00	1,00	9,06	4,29	23,60	7,48	0,70	1,30	2,00
50	85,00	1,00	20,00	0,00	1,00	0,00	0,00	0,00	2,00	2,00	1,00	1,00	1,00	1,00	1,00	0,00	0,00	0,00	0,00	0,00	145,00	76,00	76,00	91,00	36,00	36,90	15,00	1,00	0,00	0,00	1,00	1,00	0,00	0,00	0,00	0,00	0,00	0,00	0,00	0,00	0,00	1,00	10,14	7,08	32,50	7,40	6,30	1,00	9,00
51	70,00	1,00	28,34	0,00	0,00	0,00	1,00	0,00	1,00	2,00	1,00	0,00	1,00	0,00	1,00	0,00	0,00	0,00	0,00	0,00	166,00	113,00	77,00	92,00		36,80	15,00	1,00	0,00	0,00	1,00	1,00	1,00	1,00	1,00	0,00	0,00	0,00	0,00	0,00		1,00	11,98	4,47	24,50	7,48	1,60	1,70	9,00
52	51,00	1,00	18,07	0,00	0,00	0,00	0,00	0,00	1,00	3,00	2,00	0,00	1,00	0,00	0,00	1,00	0,00	0,00	0,00	0,00	138,00	70,00	105,00	94,00		37,80	15,00	0,00	0,00	0,00	1,00	1,00	0,00	1,00	0,00	0,00	0,00	0,00	0,00	0,00	0,00	1,00	7,82	6,60	26,20	7,34	-0,10	0,90	9,00
56	69,00	0,00	31,02	0,00	0,00	1,00	0,00	0,00	2,00	4,00	0,00	0,00	1,00	0,00	0,00	0,00	1,00	1,00	1,00	0,00	153,00	88,00	97,00	97,00		37,10	15,00	1,00	0,00	0,00	1,00	1,00	1,00	0,00	0,00	0,00	0,00	0,00	0,00	0,00	0,00	1,00	9,04	5,69	27,80	7,43	3,20	1,10	9,00
59	61,00	0,00	22,13	3,00	0,00	0,00	0,00	0,00	1,00	2,00	2,00	2,00	1,00	0,00	1,00	0,00	0,00	0,00	0,00	0,00	103,00	61,00	74,00	92,00	34,00	36,70	15,00	1,00	0,00	0,00	0,00	0,00	1,00	0,00	0,00	0,00	0,00	0,00	0,00	0,00	0,00	1,00	7,14	4,46	22,40	7,44	-0,90	1,60	3,00
60	56,00	1,00	25,71	0,00	0,00	0,00	1,00	0,00	2,00	3,00	2,00	0,00	0,00	0,00	0,00	0,00	1,00	0,00	0,00	0,00	145,00	90,00	111,00	92,00	43,00	36,80	15,00	0,00	0,00	0,00	1,00	1,00	1,00	1,00	1,00	0,00	0,00	0,00	0,00	0,00	0,00	1,00	12,20	6,64	27,80	7,36	1,60	1,00	5,00
62	68,00	0,00	27,72	6,00	0,00	0,00	1,00	0,00	2,00	2,00	1,00	1,00	1,00	0,00	0,00	0,00	0,00	0,00	0,00	0,00	114,00	85,00	82,00	92,00		36,60	15,00	0,00	0,00	0,00	1,00	1,00	1,00	1,00	1,00	1,00	1,00	0,00	0,00	0,00	1,00	1,00	6,69	4,42	23,90	7,48	1,00	1,30	15,00
63	91,00	0,00	21,22	8,00	0,00	0,00	0,00	0,00	2,00	3,00	0,00	0,00	0,00	0,00	0,00	0,00	0,00	0,00	0,00	0,00	142,00	68,00	69,00	98,00	24,00	35,40	15,00	0,00	0,00	0,00	1,00	0,00	1,00	0,00	0,00	1,00	1,00	0,00	0,00	0,00	0,00	0,00							13,00
64	74,00	0,00	24,69	7,00	0,00	0,00	0,00	1,00	2,00	3,00	1,00	1,00	0,00	0,00	1,00	0,00	0,00			0,00	141,00	81,00	87,00	96,00	22,00	37,00	15,00	0,00	0,00	0,00	1,00	1,00	1,00	0,00	0,00	0,00	0,00	0,00	0,00	0,00	0,00	1,00		7,50	29,00	7,34	3,00		15,00
65	65,00	1,00	17,72	0,00	0,00	0,00	0,00	0,00	1,00	2,00	0,00	0,00	1,00	0,00	0,00	0,00	0,00	0,00	0,00	0,00	137,00	85,00	117,00	93,00	24,00	36,50	15,00	1,00	0,00	0,00	1,00	1,00	1,00	1,00	0,00	0,00	0,00	0,00	0,00	0,00	0,00	1,00		5,70	25,00	7,39			0,00
66	73,00	0,00	19,31	5,00	0,00	0,00	1,00	0,00	1,00	3,00	2,00	2,00	1,00	0,00	0,00	0,00	0,00	1,00	1,00	0,00	105,00	64,00	100,00	96,00	24,00	36,70	15,00	0,00	0,00	0,00	1,00	1,00	1,00	1,00	1,00	1,00	1,00	0,00	0,00	0,00	0,00	1,00		6,40	26,00	7,36			3,00
67	93,00	1,00	33,33	0,00	0,00	0,00	1,00	0,00	1,00	1,00	0,00	0,00	1,00	0,00	0,00	0,00	0,00	0,00	0,00	0,00	134,00	71,00	58,00	90,00	24,00	36,70	15,00	1,00	0,00	0,00	1,00	0,00	1,00	0,00	0,00	0,00	0,00	0,00	0,00	0,00	0,00	0,00							0,00
[truncated: 27 more columns]
